# Supplementary material for: Synthesis and Evaluation of Peptide–Manganese Dioxide Nanocomposites as Adsorbents for the Removal of Strontium Ions
Source: Nanomaterials (Basel). 2023 Dec 23;14(1):52. doi: 10.3390/nano14010052 (PMC10780728; doi:10.3390/nano14010052)
Supplement: Supplementary file 1 [file nanomaterials-14-00052-s001.zip]

Archive with 1 entries (1 files):
- nanomaterials-2776978-supplementary.pdf
